# Supplementary material for: The Role of Thyroid Hormone Signaling in the Development and Pathophysiology of Hearing: From Molecular Mechanisms to Clinical Applications
Source: Int J Mol Sci. 2026 Feb 26;27(5):2196. doi: 10.3390/ijms27052196 (PMC12984108; doi:10.3390/ijms27052196)
Supplement: Supplementary file 1 [file ijms-27-02196-s001.zip]

Archive with 1 entries (1 files):
- ijms-4087566-supplementary.pdf
